# Supplementary material for: A Retrospective Analysis of 10 Years of Liver Surveillance Undertaken in Uveal Melanoma Patients Treated at the Supraregional “Liverpool Ocular Oncology Centre”, UK
Source: Cancers (Basel). 2022 Apr 27;14(9):2187. doi: 10.3390/cancers14092187 (PMC9102800; doi:10.3390/cancers14092187)
Supplement: Supplementary file 1 [file cancers-14-02187-s001.zip]

Archive with 1 entries (1 files):
- cancers-1665374-supplementary.pdf
